# Supplementary material for: Assessing Highly Processed Food Consumption in Patients with Inflammatory Bowel Disease: Application of the German Screening Questionnaire (sQ-HPF)
Source: J Clin Med. 2025 May 29;14(11):3819. doi: 10.3390/jcm14113819 (PMC12155798; doi:10.3390/jcm14113819)
Supplement: Supplementary file 1 [file jcm-14-03819-s001.zip]

Archive with 1 entries (1 files):
- jcm-3642099-supplementary.pdf
